# Supplementary material for: Variational Mode Decomposition Analysis of Electroencephalograms during General Anesthesia: Using the Grey Wolf Optimizer to Determine Hyperparameters
Source: Sensors (Basel). 2024 Sep 4;24(17):5749. doi: 10.3390/s24175749 (PMC11398215; doi:10.3390/s24175749)
Supplement: Supplementary file 1 [file sensors-24-05749-s001.zip]

Archive with 3 entries (3 files):
- Supple1_Table_S1.pdf
- Supple2_ProgramCode_Python_VMD-GWO.pdf
- Supple3_ProgramCode2_Processing_code.pdf
